# Supplementary material for: Personalized Treatment Selection and Disease Monitoring Using Circulating Tumor DNA Profiling in Real-World Cancer Patient Management
Source: Diagnostics (Basel). 2020 Aug 2;10(8):550. doi: 10.3390/diagnostics10080550 (PMC7459590; doi:10.3390/diagnostics10080550)
Supplement: Supplementary file 1 [file diagnostics-10-00550-s001.zip]

Archive with 4 entries (3 files):
- Supplementary/
- Supplementary/Suppl.Table_1_Revision.pdf
- Supplementary/Suppl.Table_2_Revision.pdf
- Supplementary/Supplementary_figures.pdf
